# Supplementary material for: Influence of Brewing Methods on the Bioactive and Mineral Composition of Coffee Beverages
Source: Molecules. 2025 Oct 14;30(20):4080. doi: 10.3390/molecules30204080 (PMC12565998; doi:10.3390/molecules30204080)
Supplement: Supplementary file 1 [file molecules-30-04080-s001.zip]

Archive with 1 entries (1 files):
- molecules-3905510-supplementary.pdf
